# Supplementary material for: A Simple Structure-Switch Aptasensor Using Label-Free Aptamer for Fluorescence Detection of Aflatoxin B1
Source: Molecules. 2022 Jul 1;27(13):4257. doi: 10.3390/molecules27134257 (PMC9268478; doi:10.3390/molecules27134257)
Supplement: Supplementary file 1 [file molecules-27-04257-s001.zip]

Archive with 1 entries (1 files):
- molecules-1769487-supplementary.pdf
